# Supplementary material for: Predictive Factors for Bilateral Disease in Papillary Microcarcinoma: A Retrospective Cohort Study
Source: Curr Oncol. 2022 Aug 23;29(9):6010–7. doi: 10.3390/curroncol29090473 (PMC9497734; doi:10.3390/curroncol29090473)
Supplement: Supplementary file 1 [file curroncol-29-00473-s001.zip]

Archive with 1 entries (1 files):
- curroncol-1821503-supplementary.pdf
